# Supplementary material for: Comparative analysis on visual and olfactory signals of Papilio xuthus (Lepidoptera: Papilionidae) during foraging and courtship
Source: PLoS One. 2022 Jun 29;17(6):e0263709. doi: 10.1371/journal.pone.0263709 (PMC9242464; doi:10.1371/journal.pone.0263709)
Supplement: S1 Data — (ZIP) [file pone.0263709.s001.zip › minimal data set.xlsx]

## Sheet: Sheet1
	Fig 1B
Wavelength（nm）
	Red	Orange	Yellow	Green	Blue	Purple	White
380	10.2294	12.1761	11.9748	13.6698	11.3261	9.54757	16.9245
384	11.0571	13.2372	13.2791	15.4356	12.5929	10.6642	19.0133
389	11.901	14.5369	14.6289	17.0934	13.9166	11.9089	21.2185
394	12.4209	15.7671	15.5433	18.6993	15.0273	13.1044	23.3211
399	12.0518	15.9648	15.6194	19.9894	15.6454	13.8003	24.3242
404	10.9688	15.7364	14.5837	20.739	16.4105	14.3145	25.8698
409	9.51525	15.2313	13.3918	21.7612	18.1984	15.3666	28.6315
414	8.09386	14.4279	11.9995	22.5133	21.735	16.535	33.9304
419	6.82795	13.3264	10.7736	22.4979	26.4443	17.2885	41.2909
424	5.76543	12.2363	9.78414	21.5422	30.4662	17.4562	47.545
429	4.91327	11.171	9.022	20.3684	33.3898	17.1553	50.8074
434	4.21206	10.2398	8.31151	19.3103	35.7639	16.7603	52.4945
438	3.64788	9.45264	7.83781	18.5276	36.6359	16.0147	53.2249
443	3.21829	8.83467	7.45422	17.8366	36.7911	15.2166	52.5743
448	2.82729	8.30744	7.20609	17.2753	35.9326	14.1789	51.0827
453	2.50838	7.94974	7.06502	17.0519	35.0102	13.1678	50.0194
458	2.30314	7.763	7.21505	17.41	34.2716	12.2462	49.6174
463	2.13691	7.71907	7.65194	18.1121	33.8776	11.3961	49.0329
468	1.98058	7.7295	8.60465	19.5881	33.1526	10.5471	49.1892
473	1.8941	7.97907	10.5395	22.0833	32.44	9.75828	49.9223
478	1.83342	8.47071	13.8075	25.4765	31.7293	9.10899	50.751
483	1.76183	9.13857	18.7913	29.7372	30.5481	8.37669	51.74
488	1.72121	10.1538	25.8841	35.402	29.5865	7.7969	53.1651
493	1.67957	11.2342	34.2662	42.0553	28.3376	7.21739	54.3133
498	1.66973	12.2854	43.1273	49.4085	27.1453	6.71023	55.2006
503	1.65017	12.8395	49.995	54.7549	25.8929	6.23838	54.778
509	1.64036	12.909	54.3673	57.3188	24.5069	5.77783	54.4373
514	1.63232	12.6573	54.6132	56.6269	23.185	5.37137	53.3249
519	1.63823	12.4319	53.3961	55.1829	21.8601	5.05892	52.3703
524	1.64808	12.3993	51.7935	53.4656	20.4237	4.74421	51.3562
529	1.66125	12.7378	50.1511	51.8159	19.1465	4.5195	50.2911
534	1.66786	13.1379	47.7377	49.3762	17.8001	4.32131	48.4922
539	1.70146	13.6583	45.4726	47.0998	16.5233	4.16078	46.7499
544	1.76341	13.9776	43.7742	45.2626	15.3558	4.03578	45.1446
549	1.85544	13.8854	42.6338	43.8888	14.2404	3.92088	43.9377
554	2.01487	13.6739	41.9651	43.0253	13.1098	3.79864	43.268
559	2.2658	13.7107	40.8537	41.6786	12.1051	3.70421	42.0235
564	2.64927	14.3872	38.4153	39.0951	11.2729	3.66557	39.422
569	3.28952	16.0819	37.5349	38.148	10.5236	3.68581	38.4954
574	4.26341	18.7808	36.77	37.3292	9.86011	3.73582	37.7356
579	5.67213	22.5112	36.5536	36.9628	9.30711	3.87414	37.3244
584	7.51305	26.3237	35.6184	35.9838	8.63409	3.96562	36.5254
589	10.0397	29.7569	33.7944	34.2004	8.12967	4.11894	34.6479
595	13.3123	31.8339	33.3952	33.72	7.75426	4.37707	34.1683
600	16.9685	32.4063	33.043	33.2895	7.39034	4.65981	33.7938
605	20.6828	32.6347	33.0066	33.1535	6.99524	4.92889	33.6972
610	23.9494	32.1068	32.4795	32.6156	6.6711	5.24153	33.2601
615	26.133	31.1054	31.5053	31.6545	6.52476	5.73369	32.2434
620	26.8268	29.8785	30.3263	30.4673	6.45822	6.37067	30.9726
625	27.2265	29.2499	29.7384	29.9275	6.56803	7.29927	30.3226
630	27.5984	29.1261	29.648	29.8949	6.80827	8.49077	30.3034
635	27.5742	28.7261	29.291	29.5093	7.25336	10.0848	29.8504
641	28.1174	29.2118	29.7271	29.981	7.93598	12.1674	30.2633
646	28.4503	29.5643	30.0778	30.4226	8.70383	14.3168	30.7437
651	27.9798	28.9452	29.5169	29.8956	9.72636	16.4656	30.2108
656	27.7313	28.5356	29.1256	29.4955	11.1567	18.5486	29.7695
661	27.6297	28.4213	29.0019	29.3488	12.835	20.1533	29.5976
666	26.9383	27.6689	28.273	28.5633	14.5647	21.0122	28.8097
671	26.8005	27.4498	28.0939	28.3772	16.3982	21.8454	28.6383
677	27.6673	28.3546	28.9941	29.3511	18.3408	23.1137	29.6389
682	27.9154	28.7166	29.3233	29.6792	19.9892	23.9346	29.9788
687	27.6227	28.4403	29.0281	29.3538	21.2768	24.3282	29.6139
692	27.0674	27.8212	28.4467	28.7623	22.1744	24.3237	29.039
697	27.0165	27.7546	28.4078	28.7327	23.11	24.5655	29.0695
702	27.2525	28.0213	28.6711	28.9988	24.0046	24.9344	29.3813
708	27.1953	27.9451	28.5897	28.9172	24.5287	25.077	29.2601
713	27.1561	27.8879	28.5463	28.8257	24.9528	25.2782	29.1699
718	27.8697	28.7166	29.3525	29.6842	25.7911	26.0385	30.054
723	28.6658	29.6405	30.2762	30.6536	26.4888	26.6783	31.0538
728	28.9281	29.9071	30.5623	30.9884	26.6159	26.7492	31.3705
734	29.3214	30.3643	30.9965	31.4341	26.9255	27.0322	31.8573
739	29.9201	31.1358	31.7315	32.2326	27.4059	27.5506	32.6478
744	30.3321	31.8597	32.3687	32.9284	27.7818	27.9787	33.2674
749	30.3146	32.0406	32.4792	33.1098	27.8257	28.0797	33.4116
754	30.062	31.793	32.2214	32.8961	27.648	27.9105	33.1965
760	30.2793	31.9454	32.4476	33.1167	27.807	28.1485	33.4952
765	31.1555	32.8407	33.3528	34.0397	28.5784	29.0527	34.4464
770	32.5383	34.3932	34.8922	35.6007	29.9904	30.5901	36.0309
775	33.9419	35.9552	36.4312	37.2078	31.2259	31.8235	37.6125
780	35.284	37.4886	37.9884	38.7919	32.109	32.5383	39.1228

## Sheet: Sheet2
Table 1	Contents (%)	Contents (%)	Contents (%)	Contents (%)	Contents (%)		Contents (%)	Contents (%)	Contents (%)	Contents (%)	Contents (%)
	♀	♀	♀	♀	♀		♂	♂	♂	♂	♂
VOCs	Repeat 1	Repeat 2	Repeat 3	AVERAGE	STDEV		Repeat 1	Repeat 2	Repeat 3	AVERAGE	STDEV
2-Ethyl-1-hexanol	36.76	37.57	34.05	36.1267	1.84348		35.57	38.09	34.19	35.95	1.97757
1-Pentacosanol	1.91	2.99	1.89	2.26333	0.629391		1.47	1.53	1.71	1.57	0.1249
3-(Dimethoxymethyl)heptane	1.67	1.63	1.49	1.59667	0.0945163		0.25	0.25	0.25	0.25	0
1-Indanone	1.12	1.099	1.249	1.156	0.0812219		1.01	1.05	1.04	1.03333	0.0208167
Acetophenone	0.12	0.11	0.21	0.146667	0.0550757		0.23	0.18	0.21	0.206667	0.0251661
α-Farnesene	4.21	4.1	4.52	4.27667	0.217792		2.11	2.14	2.09	2.11333	0.0251661
Valencene	0.37	0.36	0.38	0.37	0.01		8.34	8.41	8.54	8.43	0.101489
1-Chloro-4-methoxybenzene	6.49	7.1	6.19	6.59333	0.463717		0.9	0.8	1.09	0.93	0.147309
Butyldiglycol	0.92	0.72	0.76	0.8	0.10583		6.15	5.15	7.21	6.17	1.03015
n-Pentadecane	0.86	0.91	0.75	0.84	0.0818535		0.61	0.78	0.74	0.71	0.0888819
N-Heptadecane	0.61	0.52	0.58	0.57	0.0458258		0.43	0.62	0.57	0.54	0.0984886
10-Methylnonadecane	0.12	0.123	0.129	0.124	0.00458258		0.15	0.14	0.164	0.151333	0.0120554
9-Methylideneheptadecane	0.05	0.057	0.059	0.0553333	0.00472582		0.09	0.09	0.07	0.0833333	0.011547
2,6,10-Trimethyltetradecane	0.54	0.417	0.501	0.486	0.062857		0.45	0.7	0.54	0.563333	0.126623
Octadecane	0.58	0.609	0.565	0.584667	0.0223681		0.55	0.72	0.79	0.686667	0.123423
Hexadecane	1.81	1.61	1.509	1.643	0.153189		0.59	0.48	0.53	0.533333	0.0550757
Octacosane	0.78	0.91	0.761	0.817	0.0810987		0.88	0.97	0.91	0.92	0.0458258
Phenylpropyne	0.48	0.409	0.5609	0.4833	0.0760037		0.31	0.35	0.34	0.333333	0.0208167
1,4-Dimethyl-2-ethylbenzene	0.11	0.09	0.07	0.09	0.02		0.09	0.08	0.07	0.08	0.01
1,2,3-Trimethylbenzene	0.79	0.58	0.61	0.66	0.113578		0.59	0.608	0.64	0.612667	0.0253246
Benzonitrile	0.32	0.31	0.29	0.306667	0.0152753		0.258	0.354	0.459	0.357	0.100534
Benzo[d]thiazole	0.22	0.21	0.23	0.22	0.01		0.1	0.08	0.13	0.103333	0.0251661
Isopropyl myristate	0.167	0.1999	0.199	0.188633	0.0187404		0.16	0.174	0.157	0.163667	0.00907377
2-Ethylhexyl acetate	33.17	31.099	37.16	33.8097	3.08072		32.69	31.3	31.38	31.79	0.780449
Methyl palmitate	0.298	0.397	0.298	0.331	0.0571577		0.16	0.179	0.159	0.166	0.0112694
3,5-Di-t-Butyl-4-hydroxyanisole	0.157	0.129	0.164	0.15	0.0185203		0.22	0.2	0.14	0.186667	0.0416333
2-Ethylcaproic acid	1.41	1.21	1.07	1.23	0.17088		2.94	2.01	2.76	2.57	0.493254
Myristic acid	2.07	3.12	2.07	2.42	0.606218		0.73	0.89	1.02	0.88	0.145258
unidentified	1.64	1.38	1.57	1.53	0.134536		1.72	1.59	1.78	1.69667	0.0971253
Table 1	AVERAGE	AVERAGE
Kinds of VOCs	Contents (%)	Contents (%)
	♀	♂
Alkanes	5.1	4.19
Aromatic hydrocarbons	1.54	1.38
Alcohols	38.39	37.52
Aldehydes	1.6	0.25
Ketones	1.3	1.24
Lipids	34.48	32.31
Terpenoids	4.65	10.54
Acids	3.65	3.45
Phenols	0.15	0.22
Ethers	7.39	7.1
Heterocyclics	0.22	0.1

## Sheet: Sheet3
		Fig 3A
		Color	Repeat 1	Repeat 2	Repeat 3	AVERAGE	STDEV
	Blue	♂	17	18	25	20	4.3589
		♀	30	29	25	28	2.64575
	Red	♂	11	12	7	10	2.64575
		♀	3	7	6	5.33333	2.08167
	Purple	♂	20	20	14	18	3.4641
		♀	11	7	12	10	2.64575
	White	♂	0	0	0	0	0
		♀	2	3	4	3	1
	Yellow	♂	0	2	1	1	1
		♀	2	3	1	2	1
	Orange	♂	2	1	0	1	1
		♀	1	2	0	1	1
	Green	♂	1	2	0	1	1
		♀	3	2	1	2	1
		Purple	Blue	Green	Red	Yellow	Orange	White
AVERAGE	♂	18	20	1	10	1	1	0
AVERAGE	♀	10	28	2	5	2	1	3
STDEV	♂	3.4641	4.3589	1	2.64575	1	1	0
STDEV	♀	2.64575	2.64575	1	2.08167	1	1	1
		Fig 3B
		Color+Odor	Repeat 1	Repeat 2	Repeat 3	AVERAGE	STDEV
	Blue	♂	123	142	110	125	16.0935
		♀	90	100	77	89	11.5326
	Red	♂	8	8	5	7	1.73205
		♀	10	20	18	16	5.2915
	Purple	♂	21	19	29	23	5.2915
		♀	39	30	30	33	5.19615
	White	♂	2	2	3	2.33333	0.57735
		♀	10	10	16	12	3.4641
	Yellow	♂	1	2	0	1	1
		♀	5	5	8	6	1.73205
	Orange	♂	2	3	5	3.33333	1.52753
		♀	14	19	13	15.3333	3.21455
	Green	♂	4	6	6	5.33333	1.1547
		♀	2	3	4	3	1
	Color+Odor
		Purple	Blue	Green	Red	Orange	Yellow	White
AVERAGE	♂	23	125	5	7	3	1	2
AVERAGE	♀	33	89	3	16	15	6	12
STDEV	♂	5.2915	16.0935	1.1547	1.73205	1.52753	1	0.57735
STDEV	♀	5.19615	11.5326	1	5.2915	3.21455	1.73205	3.4641
		Fig 3C
		Odor	Repeat 1	Repeat 2	Repeat 3	AVERAGE	STDEV
		♂	1	2	2	1.66667	0.57735
		♀	7	6	8	7	1
	Color	Repeat 1	Repeat 2	Repeat 3				Color+Odor	Repeat 1	Repeat 2	Repeat 3
Blue	♂	17	18	25			Blue	♂	123	142	110
Red	♂	11	12	7			Red	♂	8	8	5
Purple	♂	20	20	14			Purple	♂	21	19	29
White	♂	0	0	0			White	♂	2	2	3
Yellow	♂	0	2	1			Yellow	♂	1	2	0
Orange	♂	2	1	0			Orange	♂	2	3	5
Green	♂	1	2	0	STDEV	AVERAGE	Green	♂	4	6	6	STDEV	AVERAGE
SUM	♂	51	55	47	4	51	SUM	♂	161	182	158	13.0767	167
	Color	Repeat 1	Repeat 2	Repeat 3				Color+Odor	Repeat 1	Repeat 2	Repeat 3
Blue	♀	30	29	25			Blue	♀	90	100	77
Red	♀	3	7	6			Red	♀	10	20	18
Purple	♀	11	7	12			Purple	♀	39	30	30
White	♀	2	3	4			White	♀	10	10	16
Yellow	♀	2	3	1			Yellow	♀	5	5	8
Orange	♀	1	2	0			Orange	♀	14	19	13
Green	♀	3	2	1	STDEV	AVERAGE	Green	♀	2	3	4	STDEV	AVERAGE
SUM	♀	52	53	49	2.08167	51.3333	SUM	♀	170	187	166	11.1505	174.333
	Color	Odor	Color+Odor
♂	51	2	167
♀	51	7	174
标准差
♂	4	0.57735	13.0767
♀	2.08167	1	11.1505

## Sheet: Sheet4
	Fig 4A
	Natural population	♂→♀	♂→ ♂	♀→♂	♀→♀	♂→D.chrysippus	♀→D.chrysippus
	Repeat 1	95	49	25	17	5	0
	Repeat 2	108	53	31	24	8	0
	Repeat 3	85	42	22	16	5	0
	AVERAGE	96	48	26	19	6	0
	STDEV	11.5326	5.56776	4.58258	4.3589	1.73205	0
	Mix released models	♂→♀	♂→ ♂	♀→♂	♀→♀	♂→D.chrysippus	♀→D.chrysippus
	Repeat 1	11	14	16	15	3	1
	Repeat 2	10	19	14	20	4	1
	Repeat 3	15	12	21	16	2	2
	AVERAGE	12	15	17	17	3	1.33333
	STDEV	2.64575	3.60555	3.60555	2.64575	1	0.57735
	Respectively released Model	♂→♀	♂→♂	♀→♂	♀→♀	♂→D. chrysippus	♀→D. chrysippus
	Repeat 1	7	28	7	2	0	0
	Repeat 2	5	20	12	1		1
	Repeat 3	7	22	11	3	0	0
	AVERAGE	6.33333	23.3333	10	2	0	0.333333
	STDEV	1.1547	4.16333	2.64575	1	0	0.57735
		♂→♀	♂→ ♂	♀→♂	♀→♀	♂→D.chrysippus	♀→D.chrysippus
	Natural population	96	48	26	19	6	0
	Mix released models	12	15	17	17	3	1.33333
	Respectively released Models	6.33333	23.3333	10	2	0	0.333333
STDEV	Natural population	11.5326	5.56776	4.58258	4.3589	1.73205	0
STDEV	Mix released models	2.64575	3.60555	3.60555	2.64575	1	0.57735
STDEV	Mix released models	1.1547	4.16333	2.64575	1	0	0.57735
	Fig 4C
	Wavelength（nm）
		♀ dorsal	♀ ventral	♂ dorsal	♂ ventral
	380	0.076631	0.085524	0.075456	0.085833
	384	0.085066	0.096101	0.083398	0.096739
	389	0.09541	0.108189	0.095229	0.111798
	394	0.104446	0.119485	0.102479	0.126348
	399	0.10691	0.124845	0.105055	0.133816
	404	0.10298	0.123596	0.102302	0.134391
	409	0.096136	0.118797	0.096506	0.132806
	414	0.088941	0.114179	0.089893	0.131495
	419	0.082864	0.110632	0.083796	0.130684
	424	0.079194	0.109583	0.080723	0.132116
	429	0.077825	0.110633	0.079837	0.136773
	433	0.077849	0.112863	0.080216	0.141009
	438	0.080009	0.116257	0.08308	0.148621
	443	0.083049	0.120314	0.086641	0.155946
	448	0.085248	0.12305	0.089395	0.16131
	453	0.087497	0.126842	0.092118	0.166293
	458	0.089693	0.131066	0.094784	0.173365
	463	0.090471	0.133594	0.095501	0.175068
	468	0.091167	0.136599	0.096062	0.178638
	473	0.092518	0.140641	0.097446	0.18258
	478	0.093574	0.144186	0.09828	0.18578
	483	0.093749	0.146018	0.0981	0.187701
	488	0.094819	0.149474	0.098887	0.189348
	493	0.095411	0.152177	0.099333	0.193462
	498	0.0962	0.155373	0.099989	0.194684
	503	0.096442	0.157418	0.099942	0.19551
	509	0.09736	0.160817	0.100527	0.199615
	514	0.097663	0.163342	0.100517	0.199158
	519	0.098429	0.167007	0.101044	0.201378
	524	0.098768	0.1698	0.101248	0.204442
	529	0.099371	0.172872	0.101313	0.20449
	534	0.099135	0.17428	0.100845	0.204184
	539	0.099472	0.17681	0.100833	0.206265
	544	0.099766	0.179171	0.100813	0.20555
	549	0.099775	0.180641	0.100546	0.205948
	554	0.09973	0.1816	0.100267	0.208758
	559	0.099343	0.181411	0.099698	0.206325
	564	0.098443	0.179957	0.098616	0.205459
	569	0.098654	0.180868	0.098726	0.208237
	574	0.098484	0.180536	0.098408	0.209734
	579	0.098889	0.181858	0.098568	0.209042
	584	0.098015	0.179977	0.097582	0.207636
	589	0.097041	0.177642	0.096507	0.208811
	595	0.097219	0.177586	0.096529	0.209114
	600	0.097443	0.177488	0.096476	0.207858
	605	0.096987	0.176977	0.095951	0.20672
	610	0.096173	0.175055	0.095061	0.207221
	615	0.096081	0.173988	0.09473	0.206657
	620	0.09494	0.171003	0.093543	0.204449
	625	0.094922	0.170196	0.093401	0.207187
	630	0.09509	0.170047	0.093456	0.208454
	635	0.0949	0.168892	0.093094	0.207331
	641	0.096003	0.171113	0.093901	0.207629
	646	0.096381	0.172043	0.094062	0.207451
	651	0.095853	0.170366	0.093522	0.207862
	656	0.096006	0.169797	0.093567	0.209349
	661	0.095978	0.169237	0.093288	0.207182
	666	0.095721	0.167763	0.092912	0.206546
	671	0.096343	0.168121	0.09333	0.209211
	677	0.097734	0.170958	0.094347	0.210584
	682	0.097896	0.171428	0.094365	0.208315
	687	0.097972	0.171134	0.094316	0.206911
	692	0.097888	0.17001	0.094127	0.207949
	697	0.098945	0.171219	0.094887	0.212344
	702	0.098754	0.170827	0.094496	0.213943
	708	0.09743	0.168283	0.09304	0.21182
	713	0.097344	0.167545	0.09268	0.210227
	718	0.098796	0.17055	0.093759	0.205251
	723	0.100126	0.173514	0.09483	0.200059
	728	0.100788	0.174503	0.095244	0.198457
	734	0.102326	0.176932	0.096421	0.200001
	739	0.104126	0.180352	0.097633	0.204544
	744	0.105192	0.182865	0.098328	0.210186
	749	0.105148	0.182817	0.098122	0.214219
	754	0.104114	0.180481	0.097026	0.215936
	760	0.104382	0.180675	0.097021	0.219642
	765	0.105436	0.182836	0.097628	0.219861
	770	0.106008	0.184248	0.097651	0.2125
	775	0.106281	0.184908	0.097514	0.201093
	780	0.110101	0.191407	0.100657	0.193302

## Sheet: Sheet5
	Fig 5A									A
	AVERAGE
		P. xuthus					D. chrysippus
		Natural population	Mix released models	Respectively released Models	Model+2-ethylhexyl acetate	Model+2-ethylhexanol	Model+2-ethylhexyl acetate	Model+2-ethylhexanol
		♂	♂	♂	♂	♂	♂	♂
	♀	26	17	10	22	15	2	3
	♂	48	15	23	79	112	1	1
	STDEV
	♀	4.58258	3.60555	2.64575	4.58258	4.3589	0.57735	1
	♂	5.56776	3.60555	4.16333	9.53939	10.2632	0.57735	0.57735
		P. xuthus					D. chrysippus
		Natural population	Mix released models	Respectively released Models	Model+2-ethylhexyl acetate	Model+2-ethylhexanol	Model+2-ethylhexyl acetate	Model+2-ethylhexanol
		♂	♂	♂	♂	♂	♂	♂
♂	Repeat 1	49	14	28	80	101	1	1
♂	Repeat 2	53	19	20	69	115	1	2
♂	Repeat 3	42	12	22	88	121	0	1
	AVERAGE	48	15	23.3333	79	112.333	0.666667	1.33333
	STDEV	5.56776	3.60555	4.16333	9.53939	10.2632	0.57735	0.57735
		P. xuthus					D. chrysippus
		Natural population	Mix released models	Respectively released Models	Model+2-ethylhexyl acetate	Model+2-ethylhexanol	Model+2-ethylhexyl acetate	Model+2-ethylhexanol
		♂	♂	♂	♂	♂	♂	♂
♀	Repeat 1	25	16	7	21	13	2	2
♀	Repeat 2	31	14	12	27	20	2	3
♀	Repeat 3	22	21	11	18	12	3	4
	AVERAGE	26	17	10	22	15	2.33333	3
	STDEV	4.58258	3.60555	2.64575	4.58258	4.3589	0.57735	1
										B
	Fig 5B
	AVERAGE	P. xuthus					D. chrysippus
		Natural population	Mix released models	Respectively released Models	Model+2-ethylhexyl acetate	Model+2-ethylhexanol	Model+2-ethylhexyl acetate	Model+2-ethylhexanol
		♀	♀	♀	♀	♀	♀	♀
	♀	19	17	2	10	8	1	1
	♂	96	12	6	42	34	1	1
	STDEV
	♀	4.3589	3.60555	1	3.4641	1.73205	0.57735	0
	♂	11.5326	2.64575	1.1547	7	5.85947	0.57735	0.57735
					P. xuthus		D. chrysippus
		Natural population	Mix released models	Respectively released Models	Model+2-ethylhexyl acetate	Model+2-ethylhexanol	Model+2-ethylhexyl acetate	Model+2-ethylhexanol
		♀	♀	♀	♀	♀	♀	♀
♂	Repeat 1	95	11	7	39	30	1	1
♂	Repeat 2	108	10	5	37	41	1	2
♂	Repeat 3	85	15	7	50	32	0	1
	AVERAGE	96	12	6.33333	42	34.3333	0.666667	1.33333
	STDEV	11.5326	2.64575	1.1547	7	5.85947	0.57735	0.57735
					P. xuthus		D. chrysippus
		Natural population	Mix released models	Respectively released Models	Model+2-ethylhexyl acetate	Model+2-ethylhexanol	Model+2-ethylhexyl acetate	Model+2-ethylhexanol
		♀	♀	♀	♀	♀	♀	♀
♀	Repeat 1	17	16	2	8	7	1	1
♀	Repeat 2	24	14	1	8	7	1	1
♀	Repeat 3	16	21	3	14	10	2	1
	AVERAGE	19	17	2	10	8	1.33333	1
	STDEV	4.3589	3.60555	1	3.4641	1.73205	0.57735	0
													C
	Fig 5C
	AVERAGE	P. xuthus								D. chrysippus
		Natural population	Natural population	Mix released models	Mix released models	Respectively released Models	Respectively released Models	Model+α-farnesene	Model+α-farnesene	Model+α-farnesene	Model+α-farnesene
		♂	♀	♂	♀	♂	♀	♂	♀	♂	♀
	♀	26	19	17	17	10	2	8	1	5	0
	♂	48	96	15	12	23	6	55	79	1	1
	STDEV
	♀	4.58258	4.3589	3.60555	3.60555	2.64575	1	2.64575	0.57735	1.52753	0
	♂	5.56776	11.5326	3.60555	2.64575	4.16333	1.1547	6.245	8.88819	0.57735	0.57735
		P. xuthus								D. chrysippus
		Natural population	Natural population	Mix released models	Mix released models	Respectively released Models	Respectively released Models	Model+α-farnesene	Model+α-farnesene	Model+α-farnesene	Model+α-farnesene
		♂	♀	♂	♀	♂	♀	♂	♀	♂	♀
♀	Repeat 1	25	17	16	16	7	2	6	1	7	0
♀	Repeat 2	31	24	14	14	12	1	11	1	5	0
♀	Repeat 3	22	16	21	21	11	3	7	0	4	0
	AVERAGE	26	19	17	17	10	2	8	0.666667	5.33333	0
	STDEV	4.58258	4.3589	3.60555	3.60555	2.64575	1	2.64575	0.57735	1.52753	0
		P. xuthus								D. chrysippus
		Natural population	Natural population	Mix released models	Mix released models	Respectively released Models	Respectively released Models	Model+α-farnesene	Model+α-farnesene	Model+α-farnesene	Model+α-farnesene
		♂	♀	♂	♀	♂	♀	♂	♀	♂	♀
♂	Repeat 1	49	95	14	11	28	7	60	72	1	1
♂	Repeat 2	53	108	19	10	20	5	48	89	2	1
♂	Repeat 3	42	85	12	15	22	7	57	76	1	0
	AVERAGE	48	96	15	12	23.3333	6.33333	55	79	1.33333	0.666667
	STDEV	5.56776	11.5326	3.60555	2.64575	4.16333	1.1547	6.245	8.88819	0.57735	0.57735
	Fig 5D
		♀	♂
	Repeat 1	4.02	1.82
	Repeat 2	3.76	2.38
	Repeat 3	5.06	2.13
	AVERAGE	4.28	2.11
	STDEV	0.687895	0.280535
		♀	♂
	AVERAGE	4.28	2.11
	STDEV	0.687895	0.280535
